# Supplementary material for: Mitochondrial Metabolism behind Region-Specific Resistance to Ischemia-Reperfusion Injury in Gerbil Hippocampus. Role of PKCβII and Phosphate-Activated Glutaminase
Source: Int J Mol Sci. 2021 Aug 7;22(16):8504. doi: 10.3390/ijms22168504 (PMC8395184; doi:10.3390/ijms22168504)
Supplement: Supplementary file 1 [file ijms-22-08504-s001.zip]

Archive with 2 entries (2 files):
- ijms-1303603-supple picture.pptx
- ijms-1303603-supple.pdf
